# Supplementary material for: Functional Identification of Salt-Stress-Related Genes Using the FOX Hunting System from Ipomoea pes-caprae
Source: Int J Mol Sci. 2018 Nov 2;19(11):3446. doi: 10.3390/ijms19113446 (PMC6274920; doi:10.3390/ijms19113446)
Supplement: Supplementary file 1 [file ijms-19-03446-s001.zip]

Archive with 2 entries (2 files):
- ijms-342421-supplementary-11-1.pdf
- Supplementary-Table S3.xlsx
