# Supplementary material for: Functional Identification of Salt-Stress-Related Genes Using the FOX Hunting System from Ipomoea pes-caprae
Source: Int J Mol Sci. 2018 Nov 2;19(11):3446. doi: 10.3390/ijms19113446 (PMC6274920; doi:10.3390/ijms19113446)
Supplement: Supplementary file 1 [file ijms-19-03446-s001.zip › Supplementary-Table S3.xlsx]

## Sheet: Sheet1
Sequence name	Accession number	Functional annotation	cDNA sequence
Ipseq1	MF680552	L-arabinokinase-like isoform X1	AGGTAGAAAACCATGTTGTTGGGGCTCCATGTGGTGTAATGGACCAGATGACTTCTGCATGTGGCGAAGCAAACAAGCTTCTTGCTATGGTTTGCCAGCCTGCTGAGGTACTAGGCCTAGTGGATATTCCTGACCATATTAGATTTTGGGGAATAGATTCAGGAATAAAACACAGTGTTGGAGGGGCAGATTACAAATCTGTAAGGGTTGGAGCATTTATGGGTCGAGAGGTTATCAGGTCTATTGCATTATCATTTTTCAGTCAGTCGTCTTCAGCGAATGGGGTGGCCCATGATGAGCCAGAGGAAGATTGTGTCAAACTATTTGAAGCAGAGGGTTCCTTAGATTACTTGTGCAATCTTTCTCCACACAGATATGAAGCCCTTTATGGAAAAATGC…
Ipseq2	MF765740	uncharacterized protein At1g04910-like	CATTTATCAAGGCTTCACCTCTAGAGGGGGAGCCATGGCTGCTCTTTTGCTGCTGCTTCTACCAGCGTTCTTTCCCACCCTTTTCACTACTGTCACCTATGCTTCATCTTCCATTCTCTCGGAATCGATTATAGCAAAACCTAGGCACTCGAGCCTTTTCAAAAGTGCTCTGCAACGTGAAACTACCCCTGAAGAAAAAGCTGAAATATGGATACCCTTGGCCAACCAAGGATGGAAACCCGTTACTGATTCGGGCCTGTTCTCCAAGTTATCTGAAAAATCAGAGGGATACCTTCAGGTGTTCCTTGATGGAGGATTGAATCAACAGAGAATGGGGATATGCGATGCAGTTGCTGTTGCGAAAATTCTGAACGCTACGCTTGTGATCCCTTATTTGGA…
Ipseq3	MF765741	21 kDa protein-like isoform X1	AGATGAAAGCGGTTTGGAGTGGACAAATTCTTGTACTTTTTCTCGTTTCACTCTTCTTAACCTCCGGCGTACGTCCGGCGACGGCGCCAAGGGCCGTAGCCGGAACGACGACAAACACGGAGTTCATTAGAACAAGTTGCAAGGCAACAAAGTACCCAGATTTATGTTACTCCTCTCTGTCAATCCATGCAAGCGCCATCGGAGCCGACCCGGAGCTTTTAGCCCACACGGCGCTCGACGTCGCGCTCGAAAGCGCGCAATCGACGTCGGCCGAGATGGTGAAGATCGCCGGCAGGCCCGACCTGACGCCGAGGGAGATAGGCGCCATGCAAGACTGCGTGGAAGAACTCGGCGACTCCGTCGACGAAATCAAACGGTCTCTGGGAGAAATGAAGCAGC…
Ipseq4	MF680553	zinc finger CCCH domain-containing protein 29-like	CTCAGTACAAGACCCGCCTGTGTAAGGATGAGACTGGATGCTCGAGGAAAGTGTGCTTCTTTGCTCACAAGCCCGAGGAGCTACGCCCACTGTATGCTTCAACTGGCTCGGCCATTCCTTCGCCAAAGTCTGGTTCAGTGAGTTCAATGGACACGGCAACATTAGGCCCTTTGGCCCTCGGCTCTTCGTTGCTAATGCCCACGACCTCAACTCCACCTATGTCACCTACGGTTTCTTGCTCATCTCCGATGGGTGGAAACACATGGCAGAACAAGATGAATTTCATCCCGCCAGCATTACAGCTTTCTGGTAGCAGGCTAAAGACAGCTTTGAATGCTCGAGATTTGGACCCAGATATGGAATTGCTTAGCTTGGAGAGTATCCGCACACAGCAGCAGC…
Ipseq5	MF680554	quinone oxidoreductase	GCAGTTGTGATCACAACGCCCGGCGGACCGGAAGTCCTGCAAATTCAAGAAGTGGAAGACCCGAAGATCAAGGACGATGAAGTGCTGATCAGAGTGGCAGCCACCGCGCTGAACAGAGCCGACACCCTTCAGCGCCAAGGAAAATACCCACCGCCGAAGGGCGACAGTGAATACCCAGGTCTTGAGTGCTCCGGCACCGTTGAAGCTGTGGGCAAAAATGTCGAAAAGTGGAAAGTGGGTGACCAGGTGTGTGCTCTCGTTGGTGGTGGAGGCTATGCTGAGAAAGTAGCTGTACCTGCTGGACAGGTTCTTCCTGTTCCATCAGGTGTTTCTTTGCAAGATGCAGCTAGTTTCCCAGAGGTGGCGTGTACTGTTTGGTCGACTGTCTTTATGATGAGC…
Ipseq6	MF680555	uricase-2 isozyme 1	AGGACGGATTTAAGCTGCAGCAGAGGCACGGGAAGGCAAGGGTGAGAGTTGGCCGGGTATGGAGAGACGGAGACGGTACGCATCACTTTTCCGAATGGAACGTCAGCATAAGCCTCCTCTCCGACTGCCTCCCCGCCTACGTCGCAGGCGACAACTCAGACATCGTCGCCACCGATACCATGAAGAACACCGTATATGCTAAGGCCAAGGAATGTTCCCAGCGACTCCCAGTGGAGGACTTTGCTATTGAGCTTGCCAAGCACTTCACTTCATATTATAAGCAGGTCACTGCTGCAATTATCAGGATAGTAGAAAAACCATGGGAGCGTGTTAACATAAATGGTCGGCCACATGCACATGGTTTTAAGCTTGGGTCTGAGAAGCATACTACTGAAGCCT…
Ipseq7	MF680556	60S ribosomal protein L24	CAACACAGTTCTCAGCAGCCATGGTTCTCAAGACAGAACTCTGCCGTTTCAGTGGTGCCAAGATATATCCTGGGAAGGGCATTAGATTTGTCCGTGCAGATTCTCAGGTTTTCTTGTTTTCCAATTCAAAATGCAAGAGGTATTTTCATAACCGTTTGAAGCCTTCCAAGCTTACATGGACTGCTGTCTATAGGAAACAGCACAAGAAGGATCTTGCACAAGAGGCTGTTAAGAAGAGGAGAAGGACCACAAAGAAGCCTTACTCTAGATCTATTGTTGGTGCAACCTTGGAGGTAATCCAGAAGAAAAGAAGTGAAAAACCAGAAGTCCGAGATGCTGCAAGGGAGGCTGCTCTCCGGTGCGTTTATCCCAACTGCTTGCCATTCTGTTTTTGAAAAT…
Ipseq8	MF680557	zinc finger CCCH domain-containing protein 29-like	TTCCTTGTCCCATTTGCAGGGTCTCTCGCCAAAGGTTGCAAGAAGCAGCAGCTCCCAGCTGCAATCCCCAACCGGGCTTCAAATTCGCCAAAACATGAACCAACTCCGAGCTAGCTATCCTTCCAACATTTCATCCTCACCAGCAAGGAAGGCCTCCACATATGGATACGATTCTTCTGCAGCAGTAGCAGCTGCAGTCATGAACTCAAGGTCTGCTGCCTTCGCAAAGCGCAGCCACAGTTTTATAGACCGGGGTGGAGTCATCCCCCGCTCTTCCAACTCCCCACCCTTGATGACCTCCAAAATGTCAGACTGGAGCTCTCCCGATGGGAAACTGGACTGGGGCTTCAATGGCGAAGAGCTAAACAAGCTCAAGAAGTCCGCCTCCTTTGCCACCCG…
Ipseq9	MF680558	pyruvate dehydrogenase E1 component subunit beta-1, mitochondrial-like isoform X2	GAATCTGCTGCGCTTGCCATAACAAATACGAAGCCGGCTTTTAGGAATTTTGTTGCCCAAACATTCCTCCATCAAACAGTCAAATATCTCCCAGGGCTGTGATTGCGTCAGTAGAAGAGGATTGATATGTCTGGAATTGTAGGTCGCAAAATGGCCTCTACGGGCATTTCTGCTCTGATTGCAAACAGATTTTTGATGAGAAGCAGGGTGTTTGCATCCCGCAGCTTCTCTTCAACGGCTAAAGAGATAACAGTGCGTGAGGCCTTGAATTCAGCACTTGATGAAGAAATGTCTGCGGATCCTAAGGTCTTTTTAATGGGTGAAGAGGTTGGTGAGTACCAGGGGGCATACAAGATTTCAAAAGGGCTTTTGGAGAAGTATGGTCCAGAGAGAGTTCTT…
Ipseq10	MF680559	uncharacterized protein	ACAGAATAATGCCGAACAAGAAATATCTGATACCAGTAAATCAGACCCAATTACAGAAGAGCAATCAGAGGACACTCAGATGGTAGCACAGGTTTCAGGTGAGGTTGGCAAACTACCAGATCATGCAGATGATGTTGAGAAAGTTGATCCAGTTGTTGCGGATCATTCTACATCCCAAACTGGAGATGATCTTGGATCAAGTAGAGAAGGTGGAGACACATCTCATCAGGGAAAAACTACTGAGCATAATGGATTAAACGTTGGAACTTACAATTCCAAACAAGCTATCAAGCAAGGTGACAGCAAGGATGATGGAGTGCAATTGACAGTTCAGAATCATGATGTTGTGCCAACTATAGCAAAGACTTTACAAGAAGTACCACTAGACAAAGGTACAGA…
Ipseq11	MF765742	V-type proton ATPase subunit C	ACGAGAATACAGAGTGAGTGATCAGAGAGGTGTCGAACTGGTTTGATCCATTTCTATTTCCTGCAATCCAACTCCAATTGTTGCAGTAAAGCACGAAGAAGAATAAGAGATCCGATTCCAATGGCGTCTCGGTACTGGGTGGTTGCTCTTCCCGTCCAGCAAACCTCTTCCGCCACTTCTCTCTGGAATACCCTTCAGGACTCCATCTCCAAACACTCTTTCGACACTCCCCTCTACAGATTCAACATTCCGAATCTCCGTATTGGAACTTTGGATTCGCTTCTTGCGCTCAGCGATGATCTTGTCAAGTCGAACAGCTTCATTGAAGGGGTTTGTTCGAAAATACGACGCCAGATCGAGGAGTTGGAGAGGGCTTCTGGTGCGCTCAGTAGTTCCCTT…
Ipseq12	MF680560	JAZ1	GAAATCTGATATGCCTAATGCTGCAACCACTATCGACTTCCTATCCAACATGGAGAAATCAAGTCAGACTCCAGAACTGGACTTTAATTCGACAGATCCCCTCCCTGAGCAGGATGATGCTATGGGGTCTGTTAGAACAATGGAGGAAAACGCAAATGAAGCTAGTATTAGGTTTTTCCCATGTTTTACACCTTCATTGTTTCATACAAATAATGCTCAGTTCATACATTTCTTGCTTGTCTTGTTTTGAGAGATGGTTCTGATATCATGTGTTACTCTATTTACAGCAAAGAAGCACCAAGAGAGCCCAAGATTGCTCCACTGACTATTTTCTACTCCGGCAAGATTATGGTGTTTGATGATTTCCCGGCCGACAAAGCCAGGGCAGTAATGTTGTTG…
Ipseq13	MF765743	70 kDa peptidyl-prolyl isomerase-like	AAGATGGAACTATTTTTGTTAAAAAGGGGAGCGATGAGGAACCATTTGAATTCAAAGTTGATGAAGACCAAGTTATTGATGGACTTGACAAAGCTGTAAAAACAATGAAGAATGGAGAAATTGCACTTATAACCATTCAACCAGAATATGCATTTGGTCAGTCTGATTCTCCACAAGAATTGGCCACAGTTCCTGGTAATTCAACAGTGTACTATGAGATTGAGATGGTGTCATTTGTAAAGGATAAGGATTCTTGGGACATGAACAATACTCAGGAGAAAATTGAAGCTGCTAGAATGAAAAAGGAACAAGGAAATTCATGGTTTAAGGCTGGAAAATATGAGAGAGCATCCAAAAGATATGAGAAGGCTGCAAGTTTCATTGAATATGATTCTTCAT…
Ipseq14	MF680561	hypothetical protein MANES_03G205700	TTATTTTATTTAGTGTTTTTAATTTTATTTTTTCCCCCATTTTGGAGCTCCATGTGGGATGCTCGGAGGAGCTTTGATGAATCTCCTCTCGCTGTGCTGGAGCAATACTACTAGTGAGAATAGTAATAGTAGCGGCGGCGGCGCAGGCAGTTACAGTAGCTCCTCCAATGGCGCGTTTGGGAGGGACGGGCTGCTGTGGTATCACGATGTTGGGAAATACGGGGGCGGGGAGTTCTCGATGGCCGTCGTCCAGGCGAATCGGGTGCTCGAGGATCAGAGCCGGATTGAGTCGGGTCGGTTCGGGACCTTCGTTGGAGTCTATGATGGCCATGGTGGCCCTGATGCTGCTCGCTACGTCTGCGATAATTTGTTTCGACATCTCCAAGCAATATCAGCAAC…
Ipseq15	MF680562	thiosulfate sulfurtransferase 16, chloroplastic-like	AAAGTTATCTCTGCCCCAACGTACAACTCTATAGTGAACCTATCAACCTAGCTAAGATCATCGTATTCATCTGAACTGAAGCGGCCGCAGCAATGATGAAGGTTCTCTCCCTTCCCTCCACCTCCTCACTCCCTGATCAAACAATCATATCAAACTCCACTCGCAGAGTGCCGCCGATGATGGCGAGATCTCAATTTCGGGTTTCCCAGAGAAGAAACTTGGGCGGTAGCTATAAAACTCCCAACCAATTCAGTTGGATGGCAGCAGTTGGAGAGAAGTTGCAGTCCACAACTATGCCAGCTTCTGTGCCGGTCCGGGTGGCACATGAGCTTCTCCAGGCTGGCCATCGTTACTTAGATGTCAGGACTCCCGAAGAGTTTATGGCCGGTCATGCTGCCG…
Ipseq16	MF680563	glucan endo-1,3-beta-glucosidase 13-like isoform X2	GATCCTAACAATGGCCTTGTTTACAAAAGCCTGCTGGAGGCGCAACTCGACGCCGTCTTCGCCGCCATGAAAGCCGTCAACTTCGGCGACGTTAAGGTGGTGGTTTCCGAGACCGGCTGGCCGTCCAAGGGGGACGAGAATGAAGCCGGCGCGAGTAATGTAAATGCAGCGGCGTACAACGGGAATTTGGTCCGAAGAGTGCTCACTGGGGCTGGGACCCCCTTGAGGCCCAACGAACCTCTTAACGTCTATTTGTTCGCTCTGTTCAATGAGAACCAGAAGCCCGGGCCCACCTCCGAGAAAAACTACGGGCTTTTCTATCCGAACGAGGAAAAGGTTTATGACGTCCCGCTGACGCTAGCGGCCCTGGCGAACGGGCCCATGAATAACGGGAGTAAA…
Ipseq17	MF765744	alanine aminotransferase 2	TATTCGTCCACTCCCCTCACTCTTCAATCCATCAATCCCAAGGTTCTGAAATGTGAGTATGCTGTTCGTGGAGAAATTGTCAGCCTTGCTCAGAAAATACAAGAAGAGTTACAGGCAAAACCAGGTTCTCACCCATTTGATGAGATAATTTATTGCAATATTGGAAACCCTCAATCCCTTGGTCAGCAGCCAATTACTTTCTTTAGGGAGGTGCTTGCATTATGTGACCATCCTTCTATTTTGGATAAAAGTGAAACTCAAGGCCTCTTCAGTGCGGACTCCATAGAGCGAGCTTTCCAGATCCTTGATCAAATTCCAGGAAGAGCAACTGGTGCATACAGCCATAGTCAGGGTATCAAAGGATTGCGTGATACAATTGCTTCTGGTATAGAAGCTCGC…
Ipseq18	MF680564	uncharacterized protein LOC104246255 isoform X5	ATTCTAAAGTGCACAGGAGGTTCTATACAGTAAACGCCAATGGATGCAACAACAATAGTACTGCTCCCCCGTGTGTAGGGTGGGTAGAAATGATGGCACCTGTGTTTTCGAAAGCAGCCTGGCGTTGTGCTTGGTACATGATCCAGAATGATTTGATCCATGCGTGGGGGTTAGATAAGAAGCTTGGATACTGTGCACAGGGTGATAGGACAAAAAAAGTTGGAATTGTTGATGCAGAATACGTATACCATCTTGGTCTTCCTACGCTTGGTGGCGATCCAAAGAGACAAAAGCTGAATTTGAGCGACCATTCCCCGCCTAAAAACAACCTCGCTAATTCAGAAACATTGGTATATCTCTAGACTGGATCGAACTTTCCTTTACCAGACCCCTTCCAGT…
Ipseq19	MF680565	UDP-glycosyltransferase 91A1-like	AGGAAGAAGATAACGTTTCCGATGTTTTCCGAATGCTTTCGAGCATAGAACGGTGTGATATTGTGGCCGTGAGGGGGTGCTCAGAGTTCGATTCCGAATGGTTAAAGGTCCTGGAGACTATTTACCAGAAGCAGGTTTTCCCCGTCGGGCAGCTTCCCACGACGGCTTACGACGCTGGCCATGAACCCACAGATGATGCATGGAAGGATATCAAAGCGTGGCTTGACAAACAAGAAACCGGAACAGTTATCTACGTTGCATTCGGCAGCGAGGCCAAACCGAGTCAAACTGAACTCACCGAGATCGCACACGGATTAGAGCTCTCCGGTTTTCCCTTCTTCTGGGTTCTAAGAACCAGACGCGGAGAAACAGATCCCGAGTTGGTCCAACTCCCAGAAG…
Ipseq20	MF680566	probable glycosyltransferase At5g03795 isoform X1	CTACTCCGGCGGCCTCCACGGCCCCATACGCCCAATCCTGATGCAACACTGGGAGAACAAAAGAGACGAAGACGTCCAAATCCACAGCTACCTTCCCAAGGGCGTTTCCTACTACGGCATGATGCGCAAAAGCAAGTACTGCATCTGCCCCAGCGGCTACGAAGTAGCCAGTCCCAGAATGGTGGAGGCGCTCTACATGGGCTGCGTCCCCGTGCTCATAAAGGAAGGCTACGTCATTCCCTTCAGCGACGTGCTGAACTGGAACAAGTTTGCGGTGATTATTCCGGTGAGGGATATTCCCAACCTCAAGAAAATCTTGATGGGGATTTCCCAGAGGCAGTATTTGAGGTTGCAGATGAGGGGCGTCAAGATGAGGAGGCATTTCGAGATTAACAATCC…
Ipseq21	MF680567	cathepsin B-like cysteine proteinase	AGAAACAAGAAAAAAATGGAGACGATCAAGACCCTTCTGCTCATCGGAGCCATCTCCTTGCTTATCTTGCAGGTTGTAGCAGTGAAGCCAGTAACACAGACTGAAGTTGACCCGAAGATCCTTCAGGATGAAATCGTTAAAACTGTTAATGAAAATCCCGAAGCAGGATGGAGAGCTGACATGAACCCTCGATTCTCAGACTTCACTGTTAGCCAATTTAAGCGTCTCCTTGGAGTTAAAAAGGCACCCAAGTCTCTATTGAAGAGCACTCCTGTAGTTACACATTCTAAACAAATAGAATTACCCAAAACTTTTGATGCACGGACTGCTTGGCCTCAGTGTCTCTCCATTGCAGATATTCTTGATCAGGGACACTGCGGTTCTTGCTGGGCTTTTGGC…
Ipseq22	MF680568	protein EXORDIUM-like precursor	CATTTCTCTCTTCTGATCTCTGATATTTTAGTGAAAAATCCCAGAATGGCTACAACCTCTTTAGCCCATTTTGTTGTTGCATTCTTACTGGTGATTTCATTCTTTAATGTTTGTTTTGCTTCCAGAAAGCTGAATGCTTTATACCAAGAACAGCCTAACCAGCTTCTGCAATACCACAAAGGCCCACTGCTCTCCGGCAACATCTCTGTCAACTTGATCTGGTATGGCAAATTCAAGCCTTCCCAAAGAGCCATAATCTCCGACTTCATTACTTCTCTCTCCGGCTCTCAGAAAAGCCAGCCTTCCGTCGCCACCTGGTGGAAATTCACCGAGAAGTACTACTCGCTAGCTAATTCCAAGAAGACTCTTTCTCTCTACTTGAACAAGCAAGTTCTTGAT…
Ipseq23	MF680569	DNA-directed RNA polymerases II, IV and V subunit 6A-like	GTTTCGGAGCTTTGCTGGTAGGGAGAAGCACCTCAAAAATGGCGGACGAAGACTATGAGATGGACGGAGGATATGAGGATGAGCCAGTAGAGCCTGAGATTGAAGAAGGAGTTGAGCCAGAGGAGGATAATGCTCACCAAGAAGATGTACCTGATGCCCTAATGGGTGACGGTGAAGATAAAAATGAACAGGAAGCAGTGGAACGGCCTCGGAAAACATCAAAATATATGACAAAATATGAGAGAGCAAGAATTCTGGGTACCCGTGCACTTCAGATCAGCATGAATGCTCCTGTGATGGTTGAGTTGGAGGGTGAAAGTGATCCCCTTGAGATTGCTATGAAAGAGCTTCGAGAGAGGAAGATTCCCTTCACAATTCGCCGTTACTTGCCTGATGGAA…
Ipseq24	MF680570	peroxisome biogenesis factor 10	TCGCCCTCTCGGTCTCTGCCTCTGCCCGGACTGCCCCGTCGCTCGCCAGTCGCCACGGCCTACGAGACAGTGAGACACCGTCACCGGTCACACCAGACAACCAGTCGCCGCTTCGCCACTCGCCAGCTTCATCTTCAAGCTTCAACCGTCTTCACCAGTTCACCCTCAGCTCCGTGCCTCCGTGACTCCGTCCCTGCCGACTGCCGTCAGTCCATCTTCACCCTCAGGCCTCAGTTCTGATTCCGTCCCTGGGCTGAGAGATGGGATTGGGGGAACCGTCGAGGGAGTCTGGAAATGCTACGGCGAACAGTGAAGATGTAGGATCTAGTGGCGGCGGCGGCGCCGGAATTAGGAGCTTTCCGCTGGCTCAGCAACCAGAGATTATGAGAGCAGCTGAGA…
Ipseq25	MF680571	Uncharacterized protein TCM_029159	TCATATGAATTTTATCTCTTTATCTTTTGCTTATTACTATGAGATCTCAATGAGATTTATGTAACGGAAAGGAAGAGTTTGTGTATTTAATTGAGAAATATGTGTTCTATGGATTCATTTTTGTGCCGGACGATGCAAAGGCGGAGGAAGGCGGGCGGGGGTCGGGAAGGTAGTGATTGAAGATTGAGTTTGCTGAGTATCCTCTGTGGAGAAGCAGAAGCAGAGATAAATTTTCTGTGGACAGTAATAATTTGTTGGAGGTTTTTATTCTGTCTGTTTAATCTCGGCTTCTGCTGCTATGTCGACCACGATTATTACCGATTCGGTTGTGGTGAACGCCGCCACGGTGGCGGCGGAGGTGCAGACCGTTGCCACCAAACTCGTAGCGGTGGCGGTGGC…
Ipseq26	MF680572	WD40 repeat protein	GAGGGAAGATCAGATTTTAACCCATTTTCCTTCAAAGATGGAGAACTCAACCCAAGGATCGAATCTCAGATCCGAGAATTCCGTCACCTATGAGTCTCCCTACCCCATTTTCGCCATGGCAGTGTCCTCCTTCGCCGCCGCCCACCATGGCCTCCGGCGACGCAACGTCGCCGTCGGCAGCTTCCTTGAAGAGTACAAAAACCGGGTCGAAATCATCTCCTTCGAAGAAGATACTGTTACTCTCAAAACCAACCCGGGGCTAGCCTTCGATCACCCTTACCCTCCCACGAAGCTCATGTTCCATCCTAATCCCACGGCGTCAATGAAGTCCGCCGATCTTCTAGTGTCCTCTGGCGACTACCTCCGTCTCTGGGAGGTTCGAGAAGCTTCCATTGAGCC…
Ipseq27	MF680573	profilin-4	TCTCTCTCTCTACACACAACATAGCGCAGCAATTGTAGCCGGAAAATTCTCATCGGAGAATTTCGAGGATGTCGTGGCAAACCTACGTCGATGAGCACCTTATGTGCGATATCGAGGGCAACAGCCTCTCCTCTGCCGCAATCGTCGGCCACGACGGCAGCGTCTGGGCACAGAGCTCTGCCTTCCCTCAGTTCAAACCAGAAGAAATTTCTGCAATCATGAAGGATTTTGATGAACCTGGCACTCTTGCTCCGACTGGGTTGCACCTTGGTGGGACAAAGTACATGGTGATTCAAGGCGAGCCAGGGGCTGTTATTCGAGGAAAGAAGGGACCTGGTGGCGTTTGTGTTAAAAAGACTAATCAGTGCTTACTCATTGGGATATATGATGAGCCAATGA…
Ipseq28	MF680574	serine/threonine-protein kinase HT1-like	CACGCATTCATTCAATTGCTCGGCTTGCCTATCTATTTCTCTCTCTATTTCTCGGACTGCTACCTCTCTCTCTAGCATCCTCGCCGGTTCGGTGCAGCAGCCGTGATAATTCAACTGAGGTGGAAGTGGCGTGCGGTGGTTGGGTAAACGTCATCGTTTGGGATATCGATCGGCGTGTGAACTGAAAAAGGTAACTAAGCCGATCCATAGACCTTTAGTACACAGAATTTAAGGCATATGCAAAGTTAGATTTGAGGAATTAAATGCTCATGCAGAAGAATAAGTCAAGGTAAAATAAATATAATTTTTTTGTGCTGCAGCAGTGGTGTCAGAGAAGATGTTGGAAGGTCCAAAATTTGCAGGACTTATAGACCTAAATCAAAACCATGATAATTATGG…
Ipseq29	MF680575	UDP-D-apiose/UDP-D-xylose synthase 2	AAATCTAGAGAGGTGAGTGAGTCAGAACTTAGAAGGCAAAAGTCTGATATACATACGTACAGGAATATCAGCGTTCGTGAAGGTGAGAGGAGAAGATAATTGCAGAGCTTGTGTCGACGGAAATGGCCGGGAGAGTAGATCTGGACGGGAAACCGATAAAGCCGATAACGATATGTATGATTGGCGCCGGAGGTTTCATAGGGTCGCACCTGTGCGAGAAGCTCATGTCGGAGACGCAGCACAAGGTGCTGGCGGTGGACGTGTACAATGACAAGATCAAGCACCTCCTAGAGCCCGCCTCCCTCCCTTGGGCTGATCGAATCCAGTTCCATCGCCTCAATATTAAGAACGATTCTCGCCTCGAAGGCCTCATCAAAATGGCAGATCTAACGGTAAATC…
Ipseq30	MF680576	PDR1-like protein	CACTTCCCTACCAAGTTCTCACAAAGTTTCTTCAGCCAATGTTTGGCTTGCTTCTGGAAGCAACGCCTGTCCTACTGGCGTAACCCGGCTTACACCGCAGTTAGATTCTTCTTCACAACCTTCATCGCTCTCACATTCGGAACCATTTTCTGGAAACTCGGCAAGAAAACTGAAAAGAGACAAGATCTGATTAACGCTATGGGATCCATGTACGCTGCTGTTCTCTTCCTGGGTGTGCAAAACTCGGCATCGGTTCAACCTGTGGTGTCGGTGGAACGGACTGTGTTCTACAGGGAAAAAGCCGCCGGAATGTTTTCTGCCTTACCATATGCCTTTGCCCAGGTGGCGATTGAAATCCCGTACGTGTTTGCCCAATCTGCAGTTTACGGTTTGATTGTT…
Ipseq31	MF680577	wound-induced protein 1	CTTCTTCCAACATCAACACCACACTAGCCTCCCCCTCTCTCTCTCTCTCTCTCTCTCTGTATCTATCTCTTTCTCTCTCTATAAATATATATATATATCTGTCTTCCGGTCTGGCTAACATTCAGGAAACTCTGGAGGAAACCAGAAACAAGAGGGTGGTGCTCGCCCTGTATGAAGCCTTGAGCTCCCGAGACGTGGATTTGGTCCAGAAACTTCTGGCCTCTGACCTAGAGTGGTGGTTCCATGGTCCGCCGTCCCACCAGTTTTTGATGCGCATCCTCACCGGCACTGCTACCTCCGGCGATTCCTTCCGATTTGAGCCCCTCAAAGTCGACGCCATTGGCCCCACCGTCTTCGTCGAGGGCGAAGACCTATCTCGCAACATCACCTGGGTCCACG…
Ipseq32	MF680578	glyceraldehyde-3-phosphate dehydrogenase C	CAACTCTTTCTAAACCCTCAAAACCATTCTCTCAGTCTCTCTCTCTCTCTCTCTCTCAAACTCCGCCATGGCGAAAATCAAGATCGGAATCAACGGATTTGGAAGGATTGGAAGGTTGGTCGCCAGGGTTGCTCTTCAGAGAGAAGATGTTGAGCTTGTCGCTGTCAACGATCCATTCATCACCACCGAGTACATGACATACATGTTCAAGTATGACACAGTACATGGTCAATGGAAGCACAAGGAACTGAAGGTCAAGGACGAAAAGACCCTTCTTTTTGGTGAACAGGAAGTTAAAGTCTTTGGGATCAGAAACCCAGAAGAGATCCCATGGGGTGAAACAGGTGCTGAGTATATTGTGGAGTCTACTGGAGTCTTCACTGACAAGGACAAGGCTGC…
Ipseq33	MF680579	cation transport regulator-like protein 2	GAGAGGCGAGGTTCAAGGAGAGAATAAAGCCAAGAAGATCACAGGCCTCTCTCTCTCTCTCTCTCTCTCCCCTAGGGTTTGCAGTTTCCATTGATTCCCATTTTGCTTTGTACTCTGCCCAATCTTATTCAGAGAACTATATTTGTTGGAAAAAGAAAGGATTTTGTTGTTTCAGTTGATTCAGAAGCCTTCTTGGTGGATATTGTTTTTTTGATTGTGGAAGAAGGTTGATCAAATGGTGTTCTGGATTTTTGGATATGGGTCATTGGTTTGGAACCCCGGGTTCGAGTACGACGAGAAAATCATTGGCTACATCAAGGATTACAGGCGTGTTTTCGATCTTGCTTGCATTGACCACAGAGGCACGCCTGAGCACCCAGCCCGAACTTGCACCTTGGA…
Ipseq34	MF680580	ribosomal RNA-processing protein 14-C	GAAGTCCGTTGCCGTCGACGCGGCGGCCATCGCTGTCGCAGCTACTGACCTGAAAGCACTTATTCACGAGAGCAGCGTCTTCTTTGACAAGTTGGTAAATCTCATCCCACCCAGATTCTACCTACCAAGCGAAGACTCCAAGCCATGGTTTCAAGGCTTGTCCAAAGCCAAAAAGGCCTCTTTCAAACGACAGTCCAGGGAGAACCTCAAACTCGCCCGCCGTAATCGCCTCGACCCGGAGAAGAAGATTGCCCAATCCTCAACTCTCGACCTCCTCAAAGAGTCCATCGAGAAGCAGAAAATTGCGGAACTATCGGACGATTCTGACAAAGATAAACCTATCGGTTTCGGCGAAGATGATGGTAACGAGAATGCTGATGATCGATCGGTTACCTACGA…
Ipseq35	MF680581	acetyl-CoA acetyltransferase, cytosolic 1 isoform X2	GCACTTAGCATTACATCGGGTGTCAATGATGTTGTGGTGGCTGGCGGGATGGAAAGCATGTCTAATGCACCGAAATATTTAGTACAATCTAGAAAAGGATCTCGGTTAGGACATGATACTATTATTGATGGCATGATTAAGGATGGACTATGGGATGTTTACAATGATTTCGGGATGGGGTTATGTGCCGAACTGTGTGCTGATCAGTATAGTTTCAGAAGGGAAGAGCAGGATTCTTATGCTATTCAAAGCTTTGAGCGAGGAATTGCTGCACAAAGCAGTGGTGCATTTGGATGGGAAATAGTTCCGGTTGAAATTTCTGGTGGTAGAGGGAAGCCACCTAATATTGTTGACAAAGATGATGGTTTAAGACAGTTTGATGCCTCTAAATTGAGAAAG…
Ipseq36	MF680582	probable galacturonosyltransferase-like 10	AAATCTCTGGCTTTTCATGTTAGAATATCAATCTACGAAGCAGATGTTAAGAGTAGTATTGTTCGTGTTTTTGCTTTTAGTATCTGCAGAAGCAATCAGATTGTCGAGTGAGAAACCCAGAAATATAATAGAGTTTGATAGTGGGTACTCTGAAGCATCTGATTATCGCAACGGAGAGCAATGCGTTCCCAGATTGATGAGCAAGGCAGGCGAATATGATTCGTTGTCGTTGTGTGATCCGGCTATTGTTCATGTTGCTATGACCCTTGATTCTGAGTACTTGAGAGGCTCAGTTGCAGCGATCAATTCAATCCTCCGCCACGCTTCTTGCCCGGAAAACATCTTCTTCCACTTCATCGCTTCGTCTTCTTCTGGAAGCTCGCCGGTTCAGTTGACGAG…
Ipseq37	MF680583	xyloglucan endotransglucosylase XET1	ATTCCCTTTCCCAAAATCACCAGAAAGCTAAGATATGAAGTCTTATTTTTCAAGATCAATTTCCACCGTGCTTTCAATTCTCCTGACTTTCACCGTCTTCTCATCAGCTACCGCTGGGAATTTCTATCAGGACGTTCAGATCACTTTTGGAGGCGATCAGCGCGCTAAGATACTGGAAGGCGGCCGCCTTCTCGACTTGACTTTAGACCAGGCCTCTGGCTCTGGCTTTCAATCCAATAATGAGTATTTGTTTGGGAGGTTCGACATGCAGCTCAAGCTCGTCCCGGGCAATTCTGCTGGCACTGTCACCACCTTTTATTTATCGTCTCTAGGAGCAGGACATGACGAGATTGACTTCGAGTTCCTGGGAAATTCATCTGGACAACCTTACACAATCCA…
Ipseq38	MF765745	isocitrate lyase-like	CTCACCATTTACTGCACCTTCAATGATTATGGAAGAAGAGAGGAGATTCGAGGCAGAGGTGGGGGAGGTGCAAGCATGGTGGAACTCCGAGAGGTTCAAGCTAACGCGCCGCCCGTACACGGCGAGGGACGTGGTGGCGCTACGCGGCCACCTCAGGCAGGGCTACGGGTCGAACGAGATGGCGAAGAAGCTTTGGAGGACGCTGAAGAATCACCAAGCCAATGGCACGGCGTCGAGAACGTTCGGTGCTCTTGACCCTGTTCAGGTCACCATGATGGCTAAGTATTTGGACACCATTTATGTCTCCGGCTGGCAGTGCTCCTCCACCCACACCACCTCCAACGAGCCCGGCCCGGACCTCGCTGATTATCCGTACGATACGGTGCCTAATAAGGTCCA…
Ipseq39	MF680584	WW domain-containing protein C11B10.08	CTTTTGTAGTCTTGAGATAATTTTGAGGGCATCAATAATATCATTGTTTGTTTCGCCGGAAAGCGTTGGGAATGGGATCGCGATACGAGGTTGAAGTGAAGATCATTTCGGCCAAGGACTTGAAGAACGTGAACTGGCGTTACGGCCCGGTGAAGCCCTACGCCGTCGTCTGGGTGGACCCAAAGGCCAAGTGCTCCACCAGGGTGGACGAGGAAGGCGACACCAATCCTTACTGGGACGAAACTCTCGTCATTCCTCTCGATTCTTACATCGAGGATTCCACTCTGTACATCGACGTCGTCCACGCCCACGCGGCCGAGGACGTCAAGCCACTCATCGGCTCCGCCAAGATCCGCCTCCGCGACGTCGTCAATGACGCCGGCATCGGCAGCCAGGTCG…
Ipseq40	MF680585	probable E3 ubiquitin-protein ligase XERICO	TAAAATTAAACAAGAAATGAGATCCATAAAGAGGTTGTGTTCGGTGATGCACAGACTCACCTCCGTTTTCTTCTACGCATGGCTCCCCTACGCTTCGAAGATCACACTACTCTCCGCAATTCTGGCGGTGAGCGCCTGCGCACGTGCGATCACGGATTACAAATACAACGCCATCATAAAGAAGAGGACTTCCAGGTTCGTTTACCGGCAAAAGAAGCACTACTACTACTACTACTTCTTCTCCCGGGCGCCGCCGCCGCCGTCCTGGGCTGAGCCGCTGGAGTGCGCGATTTGCATAACGGAGTTCTCCGACGGCGAGGCGGGGATGGAGCTGGAGAGGTGCGGGCACAGGTTCCACGCCGGGTGCATGGAGAAGTGGTTGGCGCATGGGACAGGGGA…
Ipseq41	MF680586	asparagine synthase (glutamine- hydrolyzing)	CATTGCGCATCTTTATGAAGAACATGGAGAGAACTTCGTGGACATGCTGGATGGGATGTTTTCTTTCGTTTTACTGGACACCCGTGACAATAGTTTCCTAGTTGCTCGTGATGCTATTGGGATTACTTCCCTCTATATTGGCTGGGGGCTTGATGGATCTGTTTGGGTGTCCTCTGAACTGAAGGGCTTACATGACGATTGTGAGCATTTTGTGGCGTTTCCACCAGGACACCTGTACTCTAGCAAGTCCGGTGGCCTCAGGAGGTGGTACAATCCTCCATGGTTCTCAGAGGCTATCCCTTCAGCTCCTTATGAGCCCTTGGTTCTAAGGCGTGCCCTTGAAAACGCTGTGATCAAGAGGTTGATGACTGATGTGCCTTTCGGGGTTCTTCTTTCGGG…
Ipseq42	MF765746	LOX3	TGTGGTGACTGTGAGGAACAAGGACAATGAAGATTTTAAGGAAACTTTTGTCAAGCATCTTGATAATCTCTCTGAAAATTTTGGCAGAAATGTTGTGATGGAGCTCATCAGCACTGAAATTGATCCAAAAACCAAGGGACCACACAAGAGCAAGCCAGCAGTGTTAAAGGACTGGTCCAAGAAGTCAAATCTAAAGACAGAGAGAGTGAATTACATTGCAGAGTTTGTGGTGGATTCCAACTTTGGGGTCCCTGGTGCAATCACAGTCACCAACAAGCACCAGCAAGAGTTCTTCCTGGAGAGCATCACCATTGAAGGATTTGCATGTGGTGCAGTCCATTTCCCTTGCAATTCTTGGGTTCAATCCAAGAAAAACCACCCTGACAGCAGGATATTCTT…

## Sheet: Sheet2
Gene name	Accession number	Functional annotation	cDNA sequence
IpUBQ	MF502417	ubiquitin	AAACGCAAAAATGCAGATCTTTGTGAAGACTCTGACGGGGAAGACGATCACCCTCGAGGTTGAATCGTCGGACACCATCGACAATGTGAAGGCAAAGATCCAGGACAAGGAAGGCATCCCGCCGGACCAGCAGCGGCTCATCTTCGCCGGCAAACAGCTCGAGGACGGCCGCACCCTTGCCGACTACAACATCCAGAAGGAGTCCACCCTCCACCTCGTCCTCCGCCTCCGCGGTGGTGCGAAGAAGCGCAAGAAGAAGACCTACACCAAGCCGAAGAAGATCAAGCACAAGCACAAGAAGGTCAAGCTCGCCGTCTTGCAGTTCTACAAGGTGGATGAATCTGGAAAGGTGCAGAGGCTGAGGAAGGAGTGCCCCAACGCCGAGTGCGGCGCCGGTAC…
IpSR1 (IpASR)	MF680587	putative ripening protein, ASR	AACATATTTTAGCTTAGCATTCATATTTCGTCCACTACCAGAAACCATCCCAAAAAACTAAAATAATCATGTCTGAGATGAAACACCACCACCACTTTGGTCACCACAAAGACAATGAGGAAGAGAGGCAGTCTTCCTGTGGTGAAAACACTTATGGCACTGATGAGAAACCTTATGGCCAAACAGGCTATGGGGAAGAGTCTTATGAGAGGAAAAACACCTATGGTGATGACTCTTATGAGAGGAAAAACACCTATGGAGATGACTCTTCTTGTGAGAGGAAAAACACCTATGGAGATGACTCTTCTTATGAGAGGAAAAACACTTATGGAGATGACTCTTATTATGAGAGGAAAAACACTTATGGAGATGACTCTTACGGCCAAATCGACAAGTATG…
IpSR2 (IpATPD)	MF680588	ATP synthase delta chain, chloroplastic	CTAATCCCTCTCACCGGAAGAAGAAATGGCGGCTTTGCAACAAACTCCGATCACATTCCAGTCGCGCTCACCGCCGTCGACTCAAATCATTGTCTCGCCAACGGCGAAGCTCTCCTTCTCCGGAGGCCTTAGGCTTCCGAAGTTCACCGTTAGGGCCCCCTCCAAACTCTCCCGCCGCGGCGGCCAGGGCGGCGGGGTGCTTGGTGCCAAAATGGTTGACTCGCCTGCAGAAAGCTACGCCGTGGCGCTCTGCGACGTCGCCAAGTCGAACGGAACTTTGGAGAAAACCTCGGCCGACTTGGAGAAGATCGAGAAAATCTTCACAGAGGAATCGGTGTTCGATTTCTTCTCTAACCCTATCATGAGCGATGAGAAGAAGCGGGAGGTAGTTGCCGAGAT…
IpSR3 (IpNUD)	MF680589	nudix hydrolase	ACATCCATCGATCCAACTGATCCAAAGGCAAAGCGAAGAAGGTCGCATTCGATTCGATTCGATGGCGGCGGTGATGGTGGCGAGGCAGGGGAGGGAGCTGCAGAGGTACAGCGACAACACCGGGGGGAGGATGGTGGTGGGGTGCATCCCGTACAGGGTGAGGGGCGACGGCGGCGGGGTGGAGGTGCTCGTGATCAGCTCGCAGAAGAAGGGCGCCGCCGCCGGCGACGTGGTGATGTTCCCCAAGGGCGGGTGGGAGCTGGACGAGTCCGTGGACGAGGCGGCGCGGCGGGAGGCCCTGGAGGAGGCCGGGGTGCTCGGCGAGATCGGCGCCTCGCTGGGGCGCTGGTGCTACCGGAGCCGCCGCTACGACGCCACCTACGAGGGCTTCGTCTTCCC…
IpSR4 (IpTSJT1-1)	MF680590	stem-specific protein TSJT1-like	GTGTGTTCCGGTCTTTCTTCTATTCTGCAAAAACATAGACATAGACATCGACATATACCGTGCGTGATTCGATCGATCAATCGAGGATGTTAGCTGTGTTCAACAAGTCGGTGGCGAAGAGCCCAGATGCTCTTCAAAGCCCCAACGATGAATCTGCGGTCTGCGCACTCAAAGATGGATTTTTGTCCAAGAAATTCGCCTCCACCCACTCCGGCTCCGTCACCATCAACCTTGGCGATTCCGGCATCTTGAACTATTCTTCTGTTCGTCAAAACCCCCTTCTTCCCAGGTTGTTCTCCGTTGTGGATGATATATTCTGCTTGTTTCAAGGCCACATTGAGAACGTGGCTCATCTGAAACAGCAATATGGGTTGAACAAGACCGCAAATGAGGTGATCA…
IpSR5 (IpCDI)	MF680591	uncharacterized protein LOC104244070	AGAATCTTGGTCTAGAATGTCATCGGTGGCACAAGATTTGTCTGTGAATGGCGTGGAGGTAAAGAAATCTGAGACTACTTCCGTTCCAGTTTCAATGAATACGAATAGTGGAACTACTAATCCAGAGAATGGCAATGCCTCAAAGCCATTCAAGATTTTCATAGGCTATGATCCCCGTGAAGATGTCGCTTATGAGGTCTGCTGCCACTCCCTTTTGAAAAGAGCTTCAATCCCCATTGAAATCCACCCGATTAAACAATCTGAGTTGAGGCAGAAGGGCCTTTATTGGCGTGAGAGAGGGAAACTGGAAAGCACTGAGTTTTCCTTTTCGCGGTTCTTGACCCCTTACCTTGCCAATTATGAGGGTTGGGCCATGTTTGTGGATTGTGATTTCCTCTA…
IpSR6 (IpFBP)	MF680591	F-box protein At5g46170-like	ATCTCTCTCTCTCTCTCTCTCTCTCTCTCTCTCAAATCTGCCACTGCCATGTCTTCTTCTCTATTAGATCCATAAAACCCATTTCTTCAAGCCCCAATCCCATCAGCTTCTCTCAAATCTCCGTTCTTGCGTTTATTCATAGTTATATATCGTTTTCTGGGTGTCTTTGTGGAGATACATACATATATAGCTTGGAATTGTTGGGATATGGGTTCTGTAAGGCCAGATCTGAGTTGCAGAGTGTACCCGGAGCCGGTGGACCACTTCGACCGGCTGCCGGACTCTCTCATCCTGCTCGTCTTCAATATGATCGGCGATGTCAAAGCTCTCGGCCGATGCTGCGTCGTTTCGAAGCGTTTCCATTCGCTCGTGCCCCAGGTTGACAACGTCGTCGTTCGT…
IpSR7 (IpCAB21)	MF680593	chlorophyll a-b binding protein 21, chloroplastic	ACAACTCATCAAGCCACAAAGGAGATCAGATCTTCATCCTTCCTTCTTGTAGTAGCTTCATTTCAGTTCTACAATGGCTGCTGCTACAATGGCTCTTTCTTCCCCTTCTTTTGCCGGAAAGGCAGTGAAGCTCTCGCCTTCCACCCCGGAAACTACCGGAAATGCCAAGTTTACCATGAGGAAGACTGCTGGTAAGCCTAAGCCTGTTTCATCTGGCAGCCCATGGTATGGCCCAGACCGTGTTAAGTACTTGGGTCCATTCTCCGGCGAGCCCCCAAGCTACCTCACCGGTGAGTTCCCCGGCGACTACGGATGGGACACTGCTGGGCTTTCTGCGGACCCAGAGACCTTCGCCAAGAACCGTGAGCTGGAGGTGATCCACTGCAGATGGGCGATGTT…
IpSR8 (IpERVT)	MF680594	endoplasmic reticulum vesicle transporter, C-terminal	GAGAGGTCCGGGTAGTTGCAGGAATGGATAAAGTATTCAATAAGCTCAGGAACTTGGATGCTTACCCGAAAATCAATGAGGATTTCTACAACCGTACTCTCTCCGGCGGTGTTATCACCCTCGTCTCCTCCATCGTCATGCTCCTGCTTTTCTTCTCCGAGTTCAGACTGTATCTCCATACTGTTACTGAGACTAGGCTTATTGTAGACACTTCAAGAGGAGAAAAATTGCATATCAATTTTGATGTCACCTTTCCAGCCATCCGGTGTTCATTACTTAGTGTAGATGCCATGGATATTAGTGGGGAGCAACATCTTGACATAAGACATGATATATTCAAGAAAAGAATTGATTCTCATGGTAATGTTATTGAAGTCAGACAAGAAGGAATTGGTGCAC…
IpSR9 (IpTSJT1-2)	MF680595	stem-specific protein TSJT1-like	AAGCCTTCGATAATTGTAGAGAGAGAAAGAGCGACTGCGTGTGCGTTTATTTTATTTAATTTTTGTTTATTTTCGTTGGTTAGTTCTAGAGAGAGAGAGAAAATGTTGGGTGTGTTTAGCAGCTCGATTGTTTCTCCGCCGGAGGAGTTGGTGGCGGCCGGAAGCCGGACCCCGTCTCCGAAGACCAAGGCGGACGCTCTGGTGAACCGGTTCCTCAAAACCAACTCGTCGGCGGTGTCCGTGCAGATAGGCGATGATGCTCAGCTTGCTTACTCTCACGCCAACGAGTCCGCTTTACAGCCCAGACTGTTTGCGGTTAAGGATGAAATATTTTGCTTGTTTGAGGGAACACTTGACAACTTAGGGAGTTTGAGGCAACAGTATGGCCTTGCAAAGTCT…
IpSR10 (IpPI1)	MF680596	probable proteasome inhibitor	CCCATGGCGACCAACAACACAGTAATGGCGGTGATTAGGGCATCGAGACCGACCTTCCGAAATCCGCACGACAAGGTCGCCTTCGCCGTCCACGCTTCGTGTGTTGCTTCTGGTTTTGTTCTTCTTGCCACCGGCCCCTCTGCTTTTTCCGACGATCCATTCTCCCCAGCCTTCGCCGATGAGGTGGGGATTGATCACTGGAATGATTTTGAGGACAACTACGGCTTTATCTATTCAACTCCTGAGGGAAATTCAAAGAAGGTTTTAATAAAGTGCCTTGTCATGAATGGTAAACTCCTCGTTGATGCATTGTGGGAAGGCGCTAGTGCTCCTCATCATCTTGAACTGAATGTTCAGGATTATGCTGAGAATGGAGGGGCTAATTATGATTCCCAGTAT…
IpSR11 (IpFRK)	MF680597	fructokinase	ATCTCTCTCTCTATATATATATATATATATATATCTATACGTGCTCCGTATATTTATATATATACACATTTCTGTACGTGTATAATCTTTGTATATCGTCGTCATGGCTGTGAACGGTGGAACATCAAGTTTGATCGTCAGCTTCGGGGAGATGCTGATCGACTTCGTGCCGACAGTTTCCGGCGTGTCTCTGGCGGAGGCGCCCGGTTTCCTGAAGGCTCCGGGCGGTGCTCCGGCCAACGTGGCTATAGCAGTTGCGAGGCTGGGCGGGAAGGCGGCGTTCGTCGGGAAGCTCGGCGACGACGAGTTTGGGCACATGCTAGCCGGAATCCTGAAGGAGAATGGGGTACGCGCCGACGGGATCAACTTCGATAAGGGCGCCAGGACGGCCCTGGCGTT…
IpSR12 (IpPABP)	MF680598	polyadenylate-binding protein RBP47B' isoform X1	CTGCTTTATTATACAAAACAATATAAAACGAAGAGAGAATTCCATTACTCCGACTCCGACGAGTCTGCAACACGCCGGTAAAAATTTGTAGTAGCGGGACTGAGGAAAGGAGAAAGAAGAAAGAATGAGTGGGCCGCAGCCGATGGCGGCGTCACAGCCATACCACCAGCCAACCACCCTTGATGAAGTCCGAACCCTATGGATTGGGGACTTGCCCTATTGGGCCGAAGAGCCTTATCTCCAGAGCTGGTTCGCTCACACCGGCGAGGTACTTTCAATAAAAGTGATTCGAAATAAAATCACAGGCCAACCTGAGGGATATGGGTTTGTGGAGTTTACTTCACATGCAGTAGCTGAGCATATTTTACAGTCTTATAATGGAACACAAATTCCTGGGAC…
IpSR13 (IpTC)	MF680599	probable tocopherol cyclase, chloroplastic	ACCGCCACCTGTTCTGCTGACGTCAGAAGACTCTGCCCCTCATCGCTTCAAATTTCAAACCCAACCCCTGGCCCTGGCGGACACACAGACGCTCTGATTTACTGGCTGCCGTTGCGAATCGATGGAAACCCTCCTTGCATGTTCTTCTGCTGTTTCTCCAGCAATCCAGTCTTACACTGCGAGATTCTCTCCGCGGAAGCAGCTGCGCGTAGGAAAGAAGTCGCCGGCATTCAGAGTGAAAGCAGTATCGGTGCCCGATTCCGCCGTCGAAAACCCGGCGCCGGAGATTAAAGAGGCTGTTAAACCCGTTTATACTCCCACCCCTTCCTATCGCCCTCTTCGAACTCCTCACAGCGGATACCATTTTGATGGGACTCGTAGACCCTTTTTCGAGGGATG…
IpSR14 (IpSNARE)	MF680600	hypothetical protein, Syntaxin/ t-SNARE family protein	GGGAAGAGAGAAGAGATTCGCTCATACGTCTCCTTCTCTCTCTCTGTTTCTGTGCTGCCTTTCTCTCTCTTCCTTCTTTGCTTCGCCTTCTCAGCAAAGAAGAGAAGAGAACACAGACCAGGATTTAGCTAACTTGTGCGCATCTCAATCCTCTTTTCCCGTATTATATATACACAGGAATTTGATTTTGAATCGGTGGCCAATTTGTTGAATTGGGGAGACGCGAGAAGCAAAGATGCTGGTCGCCAACAGTTTTGACTTATGGCAGAAGGATATCTTCTTCTCCGCTGCCGAGGAGGTTCAGAAATCTGCCGATATAATGGAATCAGCTTATAGGACCTGGCTAAGAGAGAGGAGAGAAGGGGTAGCACCTCAGTTTTTAGATGAGCTTCGGGGAGA…
IpSR15 (IpPT)	MF680601	probable inorganic phosphate transporter 1-3	AAGACTTATCACTTCTGCAGATCAGACTGAGCTTCTGCTCTACATACATGTCTTAACTACAACAAGAGTGTAATTAGAAGAAAGAGCAAGGAAGAAGAGGGAAGAGAAGATGGCTAGAGAACAGCTGCAAGTGCTAAATGCACTTGATGTCGCCAAGACTCAACTTTACCATTTCACGGCCATCATTATCGCCGGAATGGGGTTTTTCACCGACGCCTACGATCTTTTCAGCATTTCCCTTGTCACCAAGCTACTAGGACGCATATACTACACTAACCTCAACAAAGAAAAGCCCGGCACCCTCCCTCCGGGTATCTCCGCCGCCGTCACCGGCGTCGCCCTTGTCGGAACCCTCGCCGGCCAGCTCTTCTTCGGCTGGCTCGGCGACAAAATGGGCCG…
IpSR16 (IpAHCY)	MF680602	adenosylhomocysteinase 1	AAAACCCCGAAGAAGAGAGGCACAGATCTACTCCCCCTACTGTCCATACTCTCTCTACCCATGGCTTTGACCGTCGAGAAAACCACCTCCGGCCGCGAGTACAAGGTCAAGGACATGTCCCAGGCCGATTTCGGCCGGCTCGAAATTGAGCTCGCCGAGGTTGAAATGCCTGGGCTCATGGCTTGCCGGACCGAATTCGGACCTTCCCAGCCCTTCAAGGGCGCCAGGATCACCGGCAGTTTGCATATGACCATCCAAACCGCCGTTCTGATCGAGACCCTCACCGCCCTCGGTGCCGAAGTCAGATGGTGCTCCTGCAACATCTTCTCAACCCAGGACCACGCCGCCGCCGCCATCGCCCGCGACAGCGCCGCCGTCTTCGCCTGGAAAGGGGAGACC…
IpSR17 (IpPUP)	MF680603	peptide upstream protein	ACCAAAACCTTATCTACATACACAAAACTATATGCCCGTTGTTTCTATTATCTAAAGATCTTCACTTTCTGTGCGTATATAGTTAATAATGTAAGGGGCCGGGATGGTTCAATTCAGTCTAAGTGAGTAACTGGTATTTCGATGAAGATGGGATTGATTTGGTTCGAAGCAATGGCGAGAAGGGTTCCTAAAACGATGTTTTTTGGTCTCCAAATGTCAATAGTTTTACTCGTGGGTGGAAACCACACCTCCTCCAGGTTCTGTACTCGCTAATTTCTTTAGTTTCTGTTTCACTTGGTTTAATTTCTTGTTAGTTTTTACCATATCTGTGTGAGATATCGCAGCTTTCTTGATCTGAGAAATTCCCAGGGCCTGCAAGCTTTTAGTTGAAAGAAAGAA…
IpSR18 (IpCAT)	MF680604	catalase	CTCATCTCCATGGATCCTTCAAAGTACCGTCCATCAAGTAGCTTCAACACACCCTTCTGCACTACCAACTCCGGTGCTCCGGTATGGAACAACACCTGCGCACTCACCGTCGGCAGCAGAGGGCCAATTCTGCTGGAAGACTATCACTTGGTGGAGAAAATTCAAAACTTCACTCGTGAAAGGATCCCAGAACGAGTAGTGCATGCGAGGGGTGCAAGTGCCAAGGGCTTCTTTGAGGTCACTCATGACATTACACACCTCACCTGCGCCGATTTCCTCCGTGCCCCCGGCGTTCAGACGCCTCTCATCGTCCGCTTCTCCACCGTCATCCATGAACGTGGCAGCCCCGAAACCATCAGAGATCCCCGTGGCTTCGCCGTCAAGATTTACACCCGTGAG…
IpSR19 (IpSRP)	MF680605	stress responsive alpha-beta barrel domain protein	AAATTGTAGCGCGCTTACAGTTCTTATGCGCGCACCCAATTTCTTCTCCTTCTCCCACCGCCGGCGTCTCACGCCGGCGATTCTCCCCTGCTTCTGTCAAGATGTCGGCTAAGCAAATCGTCGAACATGTCGTGCTCGTTAGAGTCAAGCCGGACACAGAGCATTCCAAGGTCAAGGACATGGTCAACAATCTCTCCGGCCTCGCTTCTCTCCCTCAGGTTCTCCACCTCACCACCGGCCCGGTCCTCCGTACTGAATCTCCGTCTCTGGCGTTCACTCATCTCCTACACGCGCGGTACAACTCGGCGTCCGATCTCGACGAGTACAATGCGCATCCTCTCCACTTGTCCGCCGCCAGGACTTTCCTCCTCCCCATCATCGACGACATCATGGTGGTCG…
IpSR20 (IpRPB7)	MF680606	DNA-directed RNA polymerase II subunit RPB7	GCGAATTGAAGAGTGACCGCTGAGCTACGAATTGAACAGTGACCGCCGTGCGTAGCGAGAATCAGCGTGGGCAGCAACGACTGGCATATGACGGTGGATTGGAGAAGGCAGTACAAAACAGCCATAGTTTGAGTTGATTTTAATCCGCCGAAAAGGAAGAAGAAGAGGAGACAGAAGAGAAAGAGAGAATCTAAGGATGTTTTTCCACATAGTGTTGGAACGGAAAATGCAACTCCACCCTCGCCACTTTGGCCGCGACCTCCGCGACAAGCTCGTATCCAAGCTTATGAAAGACGTCGAGGGAACTTGCAGTGGACGGCACGGTTTCATAGTAGCGATCACTGGCATCGAGAGCGTCGAAAAAGGTCTCATTCGCGACGGTACGGGATTCGTCACTTT…
IpSR21 (IpUSP3)	MF680607	ubiquitin carboxyl-terminal hydrolase 3	CGGAAGCCTGATTTTGCCGTTTCCGACATCGTCTCTGATTTTTCCGGTGAAGAAATAGCCGGTGCCGGAATAATATTATATGTATTTGCACGAACAGATATATACGTGTATATAATTGTAGATACGTAGATATATATATACACATACGCACACATTAGGAGCGGATGAACTGAGATGGGGGCTACGGGCTCGAAACTGGAGAAAGCGCTAGGAGACCAGTTTCCGGAAGGCGAGAGGTACTTCGGTCTTGAGAATTTCGGGAATACTTGCTATTGTAACAGCGTGCTTCAGGCACTCTATTTCTGTGTTCCATTTCGGGAACAGCTACTGGACTACTATTCAAATAACAAAAACCTTGCTGATGCAGATGAAAGTCTCTTGACATGCCTAGCAGACTTA…
IpSR22 (IpRPS25)	MF680608	40S ribosomal protein S25	AAGCTTGCATAGTTTCAGAAGGTCGTTTATCAGCAGCAGTTACGCCGCGCGTCCACCCTCCGAACAACCAGAATGGCTCCGAAGAAGGAAAAGGCTCCACCTCCGTCTTCCAAGCCCGCCAAGTCCGGTGGCGGCAAGCAGAAGAAGAAGAAGTGGAGCAAGGGAAAGCAAAAGGAGAAGGTGAACAACATGGTTCTCTTTGATAAGGCCACCTATGACAAGCTTCTCTCTGAAGCACCTAAATACAAGCTTATTACCCCTTCTGTCCTCTCCGATCGTTTGAGGATTAGCGGATCCCTTGCTAGAAGGGCGATCAGGGAATTGATGGCTAGAGGGCTGATTAGGATGGTGTCAGCACATGCCAGCCAACAGATCTACACCAGAGCTACCAATACCTGA…
IpSR23 (IpPI2)	MF680609	probable proteasome inhibitor	CCCATGGCGACCAACAACACAGTAATGGCGGTGATTAGGGCATCGAGACCGACCTTCCGAAATCCGCACGACAAGGTCGCCTTCGCCGTCCACGCTTCGTGTGTTGCTTCTGGTTTTGTTCTTCTTGCCACCGGCCCCTCTGCTTTTTCCGACGATCCATTCTCCCCAGCCTTCGCCGATGAGGTGGGGATTGATCACTGGAATGATTTTGAGGACAACTACGGCTTTATCTATTCAACTCCTGAGGGAAATTCAAAGAAGGTTTTAATAAAGTGCCTTGTCATGAATGGTAAACTCCTCGTTGATGCATTGTGGGAAGGCGCTAGTGCTCCTCATCATCTTGAACTGAATGTTCAGGATTATGCTGAGAATGGAGGGGCTAATTATGATTCCCAGTAT…
IpSR24 (IpHP1)	MF680610	hypothetical protein AT3G52710	AGATACATAGATATACATGTCAACTGTTCATGAATCCCACCTCCATGACAACCCTGTGTATGCCGCTGATGGTGTCGGCGAAGAAGACGAAAACTGCCAGCGGCCGGGCGATGAAGATGTCGCCGCCGTAGCGGAGGCGTCTCATCAGGGATACTTTGATTTTCCACCGGAGTCGTTTTGGGTTCCCAAAGACTCCGAGCAAGATTGGTTCGATCAGAATGCCACCATGCAACGTAAAACCTCCCTGAAGTTGGGATTCTCCGGCGGCAACCGCAACCACAATAATAATAATAATAATAAAAAGACTTTCTCCCACCGCTCCTTCTCCACGCTGAACCACAAGCACAAGTCGTCGTCCCTCATCGCCCTCCCCAAATCCCAGAAATCTAGCGCCGCCGC…
IpSR25 (IpPMM)	MF680611	phosphomannomutase	CCCAAATTCCGCCAAATTCACTGAGGCTAAAGCTTCTGATTCAATACTGAGAACTAGAGCTAATAGCCTCGTCAATGGCGGCAAGGAAGCCTGGTTTGATTGCTCTCTTTGATGTCGATGGTACACTCACTGCGCCCCGGAAGGTGGTTACTCCAAAAATGTTAGAGTTCATGCGGGAGCTGAGAAAGGTGGTCACAGTTGGTGTTGTTGGAGGATCTGACCTCATTAAGATATCAGAACAGCTTGGGAGTTCTGTTATAAACGATTATGATTATGTTTTCTCTGAGAATGGACTTGTAGCACATCATGATGGGAAGCTAATTGGCACTCAGAGCTTGAAGTCCTTTCTTGGAGATGAAAAACTCAAGGAATTCATTAATTTTACTCTCCACTACATTG…
IpSR26 (IpLEA)	MF680612	desiccation-related protein At2g46140	GGACAATCTCTTCGTCTTCACCATTTGCAGCCGATTATCTCTCGTTAGCTTGTGAGAAGGTATGGCATCGTCTGATAATCCAGAGATAGTGGAAAGGGGTATCAAGGACAAGGAAGACAAGGAGGAAGAAAAGGGTGGGTTCTTGGACAAGGTGAAAGATTTTATCCATGATGTAGGGGAGAAGATAGAGGAGACAATCGGGTTTGGAAAACCAACTGCAGATGTGTCCGAGATTCATATTCCTCATATCAATCTTGAAAGGGCAGAAATAGTTGTTGATGTGCTTGTGAAGAATCCAAATCCTGTTCCAATCCCTCTCATTGACATAAACTACTTAATTGAGAGTGATGGAAGGAAGCTGATCTCGGGGCTGATCCCTGATGCTGGAACGATACATGC…
IpSR27 (IpLRRK)	MF680613	Protein kinase superfamily protein	AACTTCTTGAAAATTTTCAGGTGTTAAAATGAGCTAAAAATAAGCATTTGCAGTGCTGGTCTTTGCATCTTGTGATTTTACGTTCATGGTTTCTTTCTTCTTGCCCAGTCAGTGATATACAAGGCTGCTGCTTTTGCCATTATCTTGTGCCGGGCCGGCTCATTTCTGCTTTTGGAGGCGATATTTGGGTGAATTAAAGCTTGTTAGGACTAAAAAGTGGTGATATGAGTCATTTTAGCTGCTGTTTTGGAAAAAAAGCATCTCCCCCTAGACATCAAATAGACATTGAAGAAGAAGTTTCAAACTGGCAGGATGCTAAGCTATACACATATGGAGAATTGCGGGTTGCAACGGGGGACTTTAGCCCCTCAAATAAGATAGGAAAAGGAGGGTTTGGTT…
IpSR28 (IpDNAJ)	MF765747	dnaj protein-like protein	ATTCCTCGATTCGCTTTACGACTCGATGACCTGAAGAAATTTAGCATCTTTCTGTTAGTTCTCCCGGGTGTTAGCCTGTAGTGTATTTTCTGCGGAGTAAAGGACATCCAATATGTTTGGAAGGGGTCCACGAAGGGGTGATAACTCCAAATACTATGAGGTTCTTGGTGTTTCGAAAAGTGCCAGCGAAGATGAGCTTAAGAAGGCCTACAGAAAAGCGGCTATGAAGAATCATCCTGATAAGGGAGGAGATCCCGAGAAGTTCAAGGAGTTGTCTCAAGCTTATGAAGTTCTAAGTGATCCAGAAAAGAGAGAAGTTTATGATCAGTATGGCGAAGATGCCCTTAAAGAAGGAATGGGAGGGGGTGCCGGTGCCCATAGTCCTTTTGACATTTTTGA…
IpSR29 (IpPSK)	MF680614	phytosulfokines-like	AACTCCGATTCTCACAACAAAACACCCAACAACAACAACCTCGCTAGCCATCGCCGCCGCAGATTAATTACAACCTTAGCTTGTAGCTACCCAAACATGTCTCCCTCCAAACCCACCACCTTTTTCATCGTAGCGCTCCTCCTCCTCCTCTTCACACTATCCTCTGCTTCTCGCCCTCTCCCCGAGTCTCGTGATCAGGCCACCATCCTCAACAAAACCCAACATGAGGTGGTTGAGAAAGAGGAGAGCTGCAAAGGGGTTGGGGAAGAAGAGTGTCTGATGCGGAGGACTCTGGCGGCTCACCTTGATTACATCTACACGCAGAAGGAAAACAAACCTTAAAATTCACGCTAGCTGGAGATCAGATCATACCTTAACCACTGATTAAGAAACAGTGTT…
IpSR30 (IpPSCXI)	MF680615	photosystem I reaction center subunit XI, chloroplastic	AACATCAATCCAAATTAAAATTCATTCCCAGATCAGAATGGCAACAGTTGCTTCCACCATGGCCAGTCAGCTCAAAGCTGCTTCTTTAACCAGAGGGTTTGGCGTTCCCAAGGGCATTTCTGGAGCCCCCTTCAAAGTTTTGCCTTCAACTTCAACAAGAAGGCCTTCTTGCTTCACTGTCAAGGCTGTCCAGAGTGAAAAGCCAACCTATCAAGTGATTCAGCCGCTGAACGGAGACCCATTCATTGGAAGTCTGGAAACGCCCATAACGTCAAGCCCACTCATCGCCTGGTACCTCTCCAACTTGCCGGCCTACAGGACCGCTGTGAACCCACTTCTCCGAGGGGTTGAAGTAGGGCTGGCCCACGGATTCCTCCTGGTGGGTCCATTTGTGAAGGC…
IpSR31 (IpSCP)	MF680616	sugar carrier protein C	CTCTTTGTTAAGTTGTTTCTCTAAGTTTGAGAAACCCCAGCAACTCTTTCTGGGAATTAGAAAAAGAAAAAGATGGCTGGAGGAGGAATCGGCCCCGGTCCCGGTAATGGCAAGGAATACCCAGGCAACCTGACTCTATATGTGACTGTAACTTGTATTGTGGCAGCCATGGGAGGCCTGATTTTCGGTTATGATATTGGTATTTCGGGGGGTGTGACATCCATGGACACATTCTTGGAAAGGTTCTTTCCGAAGGTTTATAGAAAGAAGAACGCAGATAAAGATGTGAATCAGTACTGCAAGTTTGACAGTCAAACTTTGACTATGTTCACCTCGTCCCTCTACTTGGCGGCTCTGGTTTCTTCCCTGGTTGCGTCTTGGGTGACCAGAAAACTAGGT…
IpSR32 (IpHRGP)	MF680617	hydroxyproline-rich glycoprotein family protein	ACGTTAAACGCGCACCGACGACGACGACTCAGATGGCGTCTCCTTACGGCCACCACAACCACCACCCCGGCCGGGAAGAAGAGCCCCCTCGCGAAACCGGCAACGTCCACCACACATCTCACTCCGGCGGCGCTGGCGGCGGATATCATCACCCAACAACCACCGTCCACCACGTGTCCCATGAATCCCAAACAGCTTCTCACCACCATGGGAGCAGCAATAAGCCTACTTACAAGGTTTATTGCCGCGCCGAGACTAACCACTGCCTCTCCATCCGCAACGGCGAGGTCATTCTCGCCCGTGCTAATCCCTCCGATCAACATCAACACTGGTACAAAGAAGAGGAATTCAGCACAAGAGTTAAGGATGCTGAGGGGTTACCCAGCTTTGCTCTGGTGA…
IpSR33 (IpGST)	MF680618	glutathione S-transferase L3-like isoform X1	GTTCCCAGCAGTAGAAATCCATTCGCTTTCACGATCTAAGGAGCAAAGGTTACGACAATGGCTGCCCCATTCGTTGCAGAGGTTCTCCCTCCATATTTGGATTCCAACTCTGAGCCGCCGCAGCTCTTCGACGGAACCACCAGGTTGTATACCAATTTCCAGTGCCCTTATGCTCAGCGTGTTTGGATTATTAGAAATTACAAGGGTTTACAAGATAAGATAAAATTTGTTCCAATTGATCTTCAGAACAGGCCTGCTTGGTACAAGGAAAAAGTGTACCCTGAAAACAAGGTGCCTGCATTGGAGCACAACAACAAAATAATTGGGGAGAGTTTGGACTTGATTAAGTATATTGATAGTAACTTTGAAGGCCCTTCTCTTTTACCCAATGACCCTGAG…
IpSR34 (IpABAH)	MF680619	abscisic acid 8'-hydroxylase 4	ACAAAATCTTGCAAGCTCCAAACACTTTGGGTGTCTGTGAGAGAGAGAGAGAGAGAGGGAGAGATAAAATGGAGAAATATGGATTGGTATTCTATGTTTTCATACTCGTTCTCTCTGTGTTTTCATATATTGTGTCTGCAACTAGAAACAAGAAGCACAAACTCCCTCCAGGCTCGATGGGATGGCCATACATAGGAGAAACTCTTCAGCTTTACTCTCAAGACCCAAACATCTTCTTCTCCGACAGACACACAAGGTATGGAGAGATCTTTAAGAGTCGTATGCTAGGGTACCCTTGCGTCATGCTGGCTAGTCCCGAGGCTGCGCGTTTCGTGCTGGTCACCCACGCTAACTTGTTCAAGCCAACCTATCCTAAAAGCAAGGAGGATTTGATCGGCC…
IpSR35 (IpSR45a)	MF680620	serine/arginine-rich splicing factor SR45a isoform X2	GGTTTAGAGGGGCATTGCCTTCCCTCAGGTATCTGTGTGTGTATCTACAGCTTCCCTTCCCGTGTTGGTGATCCCCGGTGTAGCGACTCCTTTTCTGCAAGCCGCATATCTCTCTCGCGGTTTAGGGTTTTCTTTCCTTTTTCTCTGCTCGGAAATGGCCGACTCTCCTCGGAAAAGGCATTCACGCTCTCCTTCCCCTTGGGAAGAAAGGTCAAGATCAAGATCTAGGTCTAGGTCATTGTCAAGACCAAGGGGAAGGTCCACATCCAGAGGTCATGGCAGGGACCGGCCTTCTAATCCTGGAGATACTCTCTATGTGACTGGTTTATCTACAAGGGTAACAGAAAGGGACCTTGAAGACCACTTCTCTAAGGAAGGAAAGGTAAAATCAGTATTTTT…
IpSR36 (IpFMT)	MF680621	quercetin 3-O-methyltransferase 1	ATTACAGGGAAAGGAGATCGAAGCAATGGGGAGTGAATCCGAAAGCGCCCAAAACAGTGCAAGATTAACGATAATGGAGCTAGCCAACATGATTAGCGTACCCATGTCTTTGAATGCCGTCGTTCGACTGAACGTCGCCGATGCCATTTGGCAAGGTGGATCCAACGCGCCGCTCTCCGCCTCCGAGATACTCTCCTCCGTCCTCCCTTCCGGCGGAGGCGACGCCCTGAACCTCCAGCGCATCCTCCGCATGCTCACCAGCTACGGCGTCTTCCGCGAACATATAAATGCTGATGCCTCAGAGAGAAGGTATTCACTGGGTGAGGTGGGCAAAACCCTAGTGACGGACAAGGAAGGGTTATCGTACGGAGCGTATGTGCTGCAGCACCACCAGGATGC…
IpSR37 (IpGBP)	MF680622	guanine nucleotide-binding protein subunit beta-like protein	GCAGAGAGAAACACAGAGAGAGCGGAAAATGGCTCAGGAATGTCTCGTCCTACGCGGCACCATGAAGGCCCACACCGATTGGGTGACGGCAATCGCCACCCCGATTGACAACTCCGACACAATCGTTTCATCTTCTCGGGACAAGTCAATCATCATCTGGAGCTTGACTAAGGACGGCCCGCAGTTCGGTGTGGCTCGTCGCCGCCTCACCGGCCACTCCCATTTTGTTCAGGACGTGGTTCTCTCTTCCGACGGCCAGTTTGCTCTCTCCGGGTCGTGGGACGGTGAGCTCCGCCTCTGGGACCTTCAGGCCGGTACCACAGCCCGCAGGTTCGTGGGCCACACCAAGGACGTGCTGTCCGTTGCTTTCTCCATTGATAACCGCCAGATCGTGTCTGC…
IpSR38 (IpDHN)	KX426069	dehydrin	ACATATATTGATTGTATTGACTGTTAAGGTATTGTTGGTATCAATCTTTTCATAATTTTCTCCTTTTTTGTTGAGTGATTGTGCCATGGCGGAGGAGTGCCACCATAACCAGAAGCCTGCGGAGGAGCAAGTGGCTGTCAAGGCTGAGGACAAGGGGTTGCTTGACTTCTTGGGGAAGAAGGAGGAGGAGAAGAAGCCCCACTGCGCGGAGGAGGAAGCCATTTCCGGCGAGTTTGGGGAGAAGGTTCATGTCTCCGAGCCGCCGCATGGGGTGGAGTATAAGGAGGAGAAGATAAAGCTCCACCGCTCCTCCAGCAGCTCTAGTAGTTCTAGCGAGGAGGAATATGAAGAGGATGGAGTGATCAAGAAGAAAAAGAAGGAGAAGAAGGGGTTGAAGGA…
